# Supplementary material for: Exploring the immune microenvironment in small bowel adenocarcinoma using digital image analysis
Source: PLoS One. 2023 Aug 1;18(8):e0289355. doi: 10.1371/journal.pone.0289355 (PMC10393147; doi:10.1371/journal.pone.0289355)
Supplement: S1 File — (XLSX) [file pone.0289355.s001.xlsx]

## Sheet: Combined scores
Patient No	Num Positive CD3 per mm^2	Num Positive CD4 per mm^2	Num Positive CD8 per mm^2	Num Positive CD68 per mm^2	Num Positive ICOS per mm^2	Num Positive IDO per mm^2	Num Positive LAG3 per mm^2	%Total PD-L1	%Tumor PD-L1	Progression = 1, No Progression = 0	PFS (Months)	Dead = 1, Alive = 0	OS (Months)
1	797.943	210.51	367.167	944.327	316.703	1147.14	656.67	12.0056	1.10114	0	76	0	76
2	285.065	47.335	75.275	136.05	15.89	11.6945	826.77	0.0354484	0	0	39	1	39
3	363.333	72.05	155.523	493.42	44.7467	94.797	595.421	0.650459	0.0806984	1	44	1	62
4	1121.53	85.54	507.427	1080.5	228.45	115.837	3.25013	0.466832	0.0574795	0	31	1	31
5	588.883	4.707	295.1	3495	12.48	9.059	0			1	5	1	12
6	1006.39	37.95	664.067	813.62	174.52	682.4	619.101	3.18502	1.67627	0	93	1	93
7	5679.3	3411.65	2453.55	584.433	473.21	651.197	43.33	2.83117	0.0731529	0	142	0	142
9	117.923	12.6173	14.4467	217.053	24.948	16.6653	151.46	0.0154226	0.0206996	1	31	1	46
10	8422.97	1338.23	6450.27	2969.53	3569.9	6604.6	111.157	53.1214	12.6692	0	124	0	124
11	2140.7	285.865	1102.17	904.863	474.197	1317.77	128.5	6.39719	1.15756	0	136	0	136
13	273.19	19.0563	235.543	135.08	33.6163	7.6135	83.985	0.180967	0.0747943	1	13	1	18
14	74.005	2.9895	31.755	593.69	6.8533	102.169	13.92	0.624405	0.102987	0	99	1	99
15	455.405		441.88	312.98	66.645	17.25	122.2	0.156986	0	0	94	1	94
16	1022.44	63.2167	153.377	1116.75	132.257	71.58	42.0463	3.41579	0.705418	1	18	1	24
17	55.205	30.115	40.69	413.555	17.7	5.79	210.695	0.074184	0	1	19	1	20
19	91.2		32.77	23.68	1.022	0	17.3			0	11	1	11
20	732.317	0.840067	508.477	386.757	15.605	44.8933	16.2543	1.72103	0.1877	0	16	1	16
21	42.585	1.6085	162.97	57.605	6.5185	7.2	44.192	0	0	0	191	0	191
22	357.14		46.1	43.785	32.29	6.642	63.77			1	12	1	30
23	833.763	467.483	423.753	1293.68	86.8667	224.47	48.8127	2.42034	0.362882	0	3	1	3
24	186.18	15.76	85.0167	57.17	1.585	2.30733	243.63	0.128117	0.0279486	0	1	1	1
25	113.611	18.6035	309.515	270.065	45.91	138.465	49.6144	3.60756	0.579216	1	54	1	59
26	974.72	80.1233	317.457	460.053	237.605	313.87	19.9033	2.93618	0.244598	0	39	1	39
27	360.547	10.054	211.167	608.537	31.86	28.0117	273.922	0.486133	0.140647	1	13	1	14
28		9.1305	21.475	302.06		6.126	29.745			1	39	1	46
Median	409.369	34.0325	235.543	460.053	39.1815	44.8933	63.77
